# Supplementary material for: SRSF6 Regulates the Alternative Splicing of the Apoptotic Fas Gene by Targeting a Novel RNA Sequence
Source: Cancers (Basel). 2022 Apr 14;14(8):1990. doi: 10.3390/cancers14081990 (PMC9025165; doi:10.3390/cancers14081990)
Supplement: Supplementary file 1 [file cancers-14-01990-s001.zip]

Archive with 2 entries (2 files):
- Supplementary Figures.zip
- supplementary Tables.zip
